# Supplementary material for: Cu-Doped MnO2 Catalysts for Effective Fruit Preservation via Ozone Synergistic Catalytic Oxidation
Source: Foods. 2024 Dec 20;13(24):4127. doi: 10.3390/foods13244127 (PMC11675573; doi:10.3390/foods13244127)
Supplement: Supplementary file 1 [file foods-13-04127-s001.zip]

Archive with 1 entries (1 files):
- foods-3310375-supplementary.pdf
